# Supplementary material for: Approximating Community Water System Service Areas to Explore the Demographics of SDWA Compliance in Virginia
Source: Int J Environ Res Public Health. 2021 Dec 16;18(24):13254. doi: 10.3390/ijerph182413254 (PMC8706897; doi:10.3390/ijerph182413254)
Supplement: Supplementary file 1 [file ijerph-18-13254-s001.zip]

Archive with 1 entries (1 files):
- ijerph-1459885-supplementary.pdf
